# Supplementary material for: Drupe Characters, Fatty Acids, Polyphenolic and Aromatic Profile of Olive Oil Obtained from “Oliva Bianca”, Minor Autochthonous Cultivar of Campania
Source: Plants (Basel). 2021 May 31;10(6):1119. doi: 10.3390/plants10061119 (PMC8226733; doi:10.3390/plants10061119)
Supplement: Supplementary file 1 [file plants-10-01119-s001.zip]

Archive with 1 entries (1 files):
- plants-1238381-supplementary.pdf
